# Supplementary material for: The Ligand Binding Domain of the Cell Wall Protein SraP Modulates Macrophage Apoptosis and Inflammatory Responses in Staphylococcus aureus Infections
Source: Molecules. 2025 Mar 5;30(5):1168. doi: 10.3390/molecules30051168 (PMC11901804; doi:10.3390/molecules30051168)
Supplement: Supplementary file 1 [file molecules-30-01168-s001.zip]

Archive with 1 entries (1 files):
- molecules-3483749-supplementary.pdf
